# Supplementary material for: Visualization of dental plaque with a 3D-intraoral-scanner—A tool for whole mouth planimetry
Source: PLoS One. 2022 Oct 26;17(10):e0276686. doi: 10.1371/journal.pone.0276686 (PMC9604992; doi:10.1371/journal.pone.0276686)
Supplement: S1 File — (XLSX) [file pone.0276686.s001.xlsx]

## Sheet: Unbenannt3
Subject_ID	tooth	timepoint	plaque%_scan	plaque%_photo
1	16	1	4.45155	6.21
1	36	1	6.19542	4.62
1	16	2	19.0301	20.96
1	36	2	15.1249	13.69
1	16	3	3.51895	4.24
1	36	3	4.7768	4.74
2	16	1	28.2651	24.83
2	36	1	24.3439	13.84
2	16	2	58.23	62.45
2	36	2	22.0583	14.91
2	16	3	26.3445	41.57
2	36	3	16.7069	7.5
3	16	1	16.1568	11.4
3	36	1	18.3117	5.9
3	16	2	41.2655	26.36
3	36	2	18.4131	5.01
3	16	3	14.6554	9.46
3	36	3	10.9034	4.16
4	16	1	24.1705	23.35
4	36	1	34.9807	29.59
4	16	2	27.5161	21.73
4	36	2	32.3296	25.65
4	16	3	26.3138	14.35
4	36	3	16.7895	19.58
5	16	1	2.49583	2.15
5	36	1	4.81265	4.4
5	16	2	4.051	3.31
5	36	2	6.9915	5.19
5	16	3	2.98114	3.59
5	36	3	2.92571	2.74
6	16	1	3.84339	5.69
6	36	1	25.0589	19.67
6	16	2	27.6175	12.3
6	36	2	28.5974	22.81
6	16	3	3.80045	2.52
6	36	3	15.6795	10.56
7	16	1	31.6055	28.28
7	36	1	7.76339	5.17
7	16	2	47.3583	31.63
7	36	2	23.1029	15.05
7	16	3	3.14492	1.61
7	36	3	7.89007	4.06
8	16	1	8.28337	6.36
8	36	1	17.8759	13.77
8	16	2	39.7526	25.28
8	36	2	20.8057	17.84
8	16	3	11.1086	6.71
8	36	3	20.7773	12.09
9	16	1	42.0468	16.31
9	36	1	13.3758	6.2
9	16	2	63.1715	76.12
9	36	2	14.0308	8.88
9	16	3	21.1089	13.74
9	36	3	5.03733	4.75
10	16	1	10.855	3.11
10	36	1	7.78417	6.39
10	16	2	50.3273	74.38
10	36	2	12.6736	9.6
10	16	3	5.65305	3.12
10	36	3	11.6085	4.79
11	16	1	9.94253	4.01
11	36	1	4.0887	2.83
11	16	2	37.3982	26.07
11	36	2	15.701	6.77
11	16	3	7.39729	3.33
11	36	3	4.11675	5.41
12	16	1	6.95014	3.16
12	36	1	5.60224	3.69
12	16	2	28.9037	33.62
12	36	2	7.75232	4.26
12	16	3	4.05378	4.01
12	36	3	2.40309	2.26
13	16	1	13.4978	2.62
13	36	1	8.07475	2.7
13	16	2	8.46373	4.2
13	36	2	9.38688	1.85
13	16	3	6.68138	2.13
13	36	3	5.40699	3.17
14	16	1	41.3568	29.03
14	36	1	24.8986	14.01
14	16	2	77.0482	49.96
14	36	2	35.8542	20.66
14	16	3	21.21	8.28
14	36	3	21.7052	4.44
15	16	1	16.2545	9.22
15	36	1	7.88895	4.09
15	16	2	71.9248	67.67
15	36	2	25.7828	14.27
15	16	3	11.6318	2.95
15	36	3	9.113	4.29
16	16	1	6.59804	4.58
16	36	1	10.0135	7.45
16	16	2	19.7496	11.63
16	36	2	11.1712	7.96
16	16	3	2.92003	3.95
16	36	3	6.77237	5.69
17	16	1	15.9407	9.14
17	36	1	11.605	9.46
17	16	2	24.1317	29.27
17	36	2	16.7198	10.57
17	16	3	9.15559	6.98
17	36	3	7.55692	6.42
18	16	1	7.09715	4.36
18	36	1	11.5624	8.41
18	16	2	58.4113	37.23
18	36	2	17.7754	14.06
18	16	3	4.18032	1.61
18	36	3	7.47699	6.15
19	16	1	17.8001	10.38
19	36	1	13.685	8.26
19	16	2	44.8077	35.02
19	36	2	22.6545	15.29
19	16	3	5.59395	2.76
19	36	3	13.7151	7.51
20	16	1	3.7661	3.36
20	36	1	8.87349	9.81
20	16	2	21.0544	14.38
20	36	2	8.95806	8.33
20	16	3	3.26607	13.12
20	36	3	4.21912	4.69
