# Supplementary material for: Visualization of dental plaque with a 3D-intraoral-scanner—A tool for whole mouth planimetry
Source: PLoS One. 2022 Oct 26;17(10):e0276686. doi: 10.1371/journal.pone.0276686 (PMC9604992; doi:10.1371/journal.pone.0276686)
Supplement: S2 File — (XLSX) [file pone.0276686.s002.xlsx]

## Sheet: Plaquepercent Ramfjord teeth
subject_ID	tooth	surface	plaque%_T1	plaque%_T2	plaque%_T3
1	16	oral	6.75206	3.48033	2.00516
1	16	vestibular	4.45155	19.0301	3.51895
1	21	oral	2.58861	1.68649	3.95704
1	21	vestibular	2.38785	2.17044	1.7039
1	24	oral	6.22585	2.80029	6.16907
1	24	vestibular	3.18279	6.19985	3.30559
1	36	oral	2.61753	2.48096	1.35382
1	36	vestibular	6.19542	15.1249	4.7768
1	41	oral	3.25788	8.34495	2.42547
1	41	vestibular	3.19715	2.77422	2.2895
1	44	oral	9.36758	5.72687	5.35727
1	44	vestibular	6.41633	3.62521	2.93752
2	16	oral	23.0354	21.3516	21.7944
2	16	vestibular	28.2651	58.23	26.3445
2	21	oral	11.6248	6.41821	7.68553
2	21	vestibular	2.59189	3.00592	2.06255
2	24	oral	16.0732	9.53944	10.4259
2	24	vestibular	14.2097	27.5533	10.5834
2	36	oral	29.89	20.8014	23.408
2	36	vestibular	24.3439	22.0583	16.7069
2	41	oral	25.217	34.8091	12.1385
2	41	vestibular	4.33183	13.4462	5.39818
2	44	oral	30.6686	41.8272	14.3259
2	44	vestibular	22.5549	18.236	12.1687
3	16	oral	18.3318	21.1286	18.734
3	16	vestibular	16.1568	41.2655	14.6554
3	21	oral	7.39148	10.3636	6.92136
3	21	vestibular	4.31095	14.2785	2.46381
3	24	oral	15.5399	13.82	16.7971
3	24	vestibular	16.2516	17.7312	8.94625
3	36	oral	9.55637	13.364	14.6377
3	36	vestibular	18.3117	18.4131	10.9034
3	41	oral	7.69652	28.17	23.2034
3	41	vestibular	10.4089	24.6975	5.87158
3	44	oral	14.7958	61.61	32.5949
3	44	vestibular	11.5868	12.2445	11.6327
4	16	oral	14.2266	17.8003	18.8532
4	16	vestibular	24.1705	27.5161	26.3138
4	21	oral	2.80766	7.98627	12.3256
4	21	vestibular	5.75524	4.48954	3.33659
4	24	oral	5.01831	2.73914	5.14252
4	24	vestibular	9.29802	8.9044	4.93693
4	36	oral	28.794	18.85	22.345
4	36	vestibular	34.9807	32.3296	16.7895
4	41	oral	2.35423	5.34852	2.84367
4	41	vestibular	3.46951	4.78193	4.28927
4	44	oral	18.1623	14.5983	16.8276
4	44	vestibular	5.64229	11.5575	3.99143
5	16	oral	9.31263	19.2789	19.5962
5	16	vestibular	2.49583	4.051	2.98114
5	21	oral	8.5583	10.5549	2.16483
5	21	vestibular	2.21617	3.28004	2.77965
5	24	oral	7.94794	11.0007	7.362
5	24	vestibular	6.86057	5.72162	5.04239
5	36	oral	11.3026	32.71	29.5429
5	36	vestibular	4.81265	6.9915	2.92571
5	41	oral	2.16844	4.69464	2.00535
5	41	vestibular	2.3999	3.62188	3.73974
5	44	oral	17.4468	11.3086	10.3223
5	44	vestibular	3.06702	3.37506	2.946
6	16	oral	7.59552	13.4505	17.4585
6	16	vestibular	3.84339	27.6175	3.80045
6	21	oral	2.1976	2.44424	2.0393
6	21	vestibular	1.78201	2.46916	2.20595
6	24	oral	9.86213	42.95	21.2106
6	24	vestibular	3.81008	26.2823	4.50206
6	36	oral	21.7254	31.4546	33.9596
6	36	vestibular	25.0589	28.5974	15.6795
6	41	oral	2.51317	7.14425	4.25799
6	41	vestibular	2.46766	4.30248	2.57389
6	44	oral	26.7107	19.272	10.8667
6	44	vestibular	5.42835	10.6481	4.92421
7	16	oral	9.74419	9.48381	10.5267
7	16	vestibular	31.6055	47.3583	3.14492
7	21	oral	1.54164	3.42956	2.10972
7	21	vestibular	1.75366	3.49075	1.76876
7	24	oral	3.7871	2.76232	5.52135
7	24	vestibular	13.015	20.1531	4.43768
7	36	oral	2.56205	3.91384	2.44912
7	36	vestibular	7.76339	23.1029	7.89007
7	41	oral	3.17489	10.5726	3.13364
7	41	vestibular	2.8034	9.45364	3.11347
7	44	oral	11.3687	27.5242	19.0525
7	44	vestibular	18.7324	19.737	3.52782
8	16	oral	17.0365	19.4832	19.2835
8	16	vestibular	8.28337	39.7526	11.1086
8	21	oral	31.4087	11.1209	5.62303
8	21	vestibular	1.82199	2.21228	1.99531
8	24	oral	22.2451	11.0489	10.5326
8	24	vestibular	12.4719	19.5783	11.2629
8	36	oral	27.3202	27.4983	23.5967
8	36	vestibular	17.8759	20.8057	20.7773
8	41	oral	7.36501	14.1053	6.49945
8	41	vestibular	10.0412	7.58891	6.60857
8	44	oral	40.0799	35.9296	38.3736
8	44	vestibular	8.11393	19.0426	7.55687
9	16	oral	6.62225	6.68396	5.57366
9	16	vestibular	42.0468	63.1715	21.1089
9	21	oral	2.43488	4.2685	2.59495
9	21	vestibular	2.63716	6.56613	7.70781
9	24	oral	6.1024	4.66548	4.89193
9	24	vestibular	16.5768	20.7155	15.4116
9	36	oral	3.77747	3.95744	5.75822
9	36	vestibular	13.3758	14.0308	5.03733
9	41	oral	1.41806	1.85748	1.91389
9	41	vestibular	5.99982	17.2115	7.53404
9	44	oral	3.70456	29.6441	8.16213
9	44	vestibular	3.51923	10.4293	8.61919
10	16	oral	17.8254	25.84	17.2691
10	16	vestibular	10.855	50.3273	5.65305
10	21	oral	2.60601	3.34013	7.05397
10	21	vestibular	2.31728	1.44001	2.16094
10	24	oral	3.52337	6.94	8.53395
10	24	vestibular	6.02946	5.32031	3.47343
10	36	oral	3.19798	3.26731	4.90067
10	36	vestibular	7.78417	12.6736	11.6085
10	41	oral	7.88122	5.64969	6.77686
10	41	vestibular	2.70095	3.79508	3.02327
10	44	oral	6.38775	13.01	10.7989
10	44	vestibular	6.69442	9.20188	10.3296
11	16	oral	17.3319	15.8623	19.5701
11	16	vestibular	9.94253	37.3982	7.39729
11	21	oral	8.52279	9.09375	4.32757
11	21	vestibular	2.41313	3.26546	2.28427
11	24	oral	10.4694	8.02943	8.60154
11	24	vestibular	5.64686	12.1141	3.65171
11	36	oral	15.5338	14.9367	10.3689
11	36	vestibular	4.0887	15.701	4.11675
11	41	oral	7.05392	15.4894	4.62311
11	41	vestibular	3.36143	15.5426	2.47646
11	44	oral	25.9046	29.0414	23.6829
11	44	vestibular	4.48957	6.78095	6.24205
12	16	oral	20.8363	23.6378	13.3575
12	16	vestibular	6.95014	28.9037	4.05378
12	21	oral	3.50068	1.91834	1.69435
12	21	vestibular	10.673	15.6334	2.45634
12	24	oral	3.80478	19.455	2.53515
12	24	vestibular	3.06119	23.5921	3.68508
12	36	oral	6.04514	5.46052	1.52953
12	36	vestibular	5.60224	7.75232	2.40309
12	41	oral	3.47526	8.79171	3.59817
12	41	vestibular	6.80842	9.04093	2.32129
12	44	oral	14.5766	16.9247	3.931
12	44	vestibular	7.29956	6.47838	3.20642
13	16	oral	10.9322	7.31854	8.60706
13	16	vestibular	13.4978	8.46373	6.68138
13	21	oral	6.46905	6.56523	5.98928
13	21	vestibular	2.65237	2.84764	2.18847
13	24	oral	4.35581	17.36	9.91901
13	24	vestibular	8.64051	6.08965	3.85779
13	36	oral	9.53115	11.5268	13.962
13	36	vestibular	8.07475	9.38688	5.40699
13	41	oral	5.83302	4.39922	7.81059
13	41	vestibular	2.56228	2.9608	3.73147
13	44	oral	25.0704	43.56	34.2218
13	44	vestibular	5.02058	5.98134	5.40611
14	16	oral	24.8046	21.89	20.6714
14	16	vestibular	41.3568	77.0482	21.21
14	21	oral	1.78801	6.23426	4.39554
14	21	vestibular	9.12536	7.91403	6.86818
14	24	oral	5.48469	6.90842	10.7221
14	24	vestibular	30.4091	42.5959	13.759
14	36	oral	7.69686	12.14	11.2227
14	36	vestibular	24.8986	35.8542	21.7052
14	41	oral	1.60853	7.78332	8.40332
14	41	vestibular	4.0951	21.6942	6.59179
14	44	oral	15.8301	32.2579	24.6036
14	44	vestibular	13.9523	46.5311	11.9527
15	16	oral	14.6085	12.4512	11.3867
15	16	vestibular	16.2545	71.9248	11.6318
15	21	oral	3.99762	6.98964	2.33581
15	21	vestibular	4.85467	6.81571	4.02831
15	24	oral	3.08908	7.46531	4.36368
15	24	vestibular	12.6599	30.3189	13.0857
15	36	oral	4.81429	5.5545	8.91846
15	36	vestibular	7.88895	25.7828	9.113
15	41	oral	2.89396	8.10593	6.97324
15	41	vestibular	4.49128	11.1757	4.56303
15	44	oral	7.4897	26.097	9.55107
15	44	vestibular	17.3352	22.4741	16.3057
16	16	oral	5.73442	8.40424	6.82248
16	16	vestibular	6.59804	19.7496	2.92003
16	21	oral	1.77152	1.72491	2.85661
16	21	vestibular	2.68568	5.44882	1.81477
16	24	oral	4.86448	6.90077	1.79892
16	24	vestibular	4.4625	13.4996	3.65205
16	36	oral	23.4557	31.0163	5.62088
16	36	vestibular	10.0135	11.1712	6.77237
16	41	oral	4.42716	6.06387	3.36775
16	41	vestibular	3.3417	6.24467	5.70695
16	44	oral	5.42926	6.39022	2.67014
16	44	vestibular	5.06868	6.2563	5.59084
17	16	oral	19.3404	14.0904	17.0756
17	16	vestibular	15.9407	24.1317	9.15559
17	21	oral	5.58295	3.31035	4.91191
17	21	vestibular	1.66716	1.83106	1.71759
17	24	oral	7.08812	3.78041	3.82645
17	24	vestibular	2.59136	8.62349	2.73472
17	36	oral	3.03219	5.46063	10.0949
17	36	vestibular	11.605	16.7198	7.55692
17	41	oral	1.95659	14.3176	12.2207
17	41	vestibular	3.22232	2.99537	3.61204
17	44	oral	19.1338	26.3093	31.025
17	44	vestibular	5.52901	7.02112	4.3626
18	16	oral	12.069	11.5034	7.19355
18	16	vestibular	7.09715	58.4113	4.18032
18	21	oral	2.14734	6.54217	3.23099
18	21	vestibular	2.47406	6.74904	2.10467
18	24	oral	6.23416	4.97337	7.9787
18	24	vestibular	13.6569	31.036	5.49174
18	36	oral	11.22	43.9783	3.2815
18	36	vestibular	11.5624	17.7754	7.47699
18	41	oral	4.36593	15.1472	5.28075
18	41	vestibular	3.09566	15.0475	4.06575
18	44	oral	9.07175	32.9448	10.8024
18	44	vestibular	2.6752	9.76952	3.25795
19	16	oral	19.9581	17.7344	21.181
19	16	vestibular	17.8001	44.8077	5.59395
19	21	oral	3.66049	2.57608	2.55014
19	21	vestibular	8.45884	18.0617	2.7147
19	24	oral	9.86927	7.09083	7.4737
19	24	vestibular	6.39896	12.3164	6.21534
19	36	oral	12.4364	12.14	20.2241
19	36	vestibular	13.685	22.6545	13.7151
19	41	oral	9.73559	10.143	13.4003
19	41	vestibular	5.76855	6.15467	9.1491
19	44	oral	13.3102	18.2183	20.1256
19	44	vestibular	10.6152	12.2216	10.3627
20	16	oral	10.4108	3.33568	6.60661
20	16	vestibular	3.7661	21.0544	3.26607
20	21	oral	9.96794	2.69778	3.55486
20	21	vestibular	2.61834	1.90309	2.34614
20	24	oral	4.02514	5.97959	4.53827
20	24	vestibular	4.13058	9.83679	4.67404
20	36	oral	7.01504	5.7	8.20287
20	36	vestibular	8.87349	8.95806	4.21912
20	41	oral	13.2897	7.81	10.5268
20	41	vestibular	4.55225	4.53296	4.3954
20	44	oral	9.94475	28.13	11.0351
20	44	vestibular	5.02058	5.98134	5.40611
